# Supplementary material for: Forecasting the Impact of Climate Change on Apis dorsata (Fabricius, 1793) Habitat and Distribution in Pakistan
Source: Insects. 2025 Mar 11;16(3):289. doi: 10.3390/insects16030289 (PMC11942931; doi:10.3390/insects16030289)
Supplement: Supplementary file 1 [file insects-16-00289-s001.zip]

Archive with 1 entries (1 files):
- insects-3405022-supplementary.pdf
